# Supplementary material for: Transcriptome profiling provides new insights into the formation of floral scent in Hedychium coronarium
Source: BMC Genomics. 2015 Jun 19;16(1):470. doi: 10.1186/s12864-015-1653-7 (PMC4472261; doi:10.1186/s12864-015-1653-7)
Supplement: Additional file 4: — KEGG classification of 5,933 KO annotated unigenes. [file 12864_2015_1653_MOESM4_ESM.xlsx]

## Sheet: KEGG_classification
Primary Pathway Hierarchy	Secondary Pathway Hierarchy	KEGG Pathway	Gene Number
Cellular Processes	Transport and Catabolism	Endocytosis	137
Cellular Processes	Transport and Catabolism	Peroxisome	108
Cellular Processes	Transport and Catabolism	Phagosome	137
Cellular Processes	Transport and Catabolism	Regulation of autophagy	19
Environmental Information Processing	Membrane Transport	ABC transporters	28
Environmental Information Processing	Signal Transduction	Phosphatidylinositol signaling system	67
Environmental Information Processing	Signal Transduction	Plant hormone signal transduction	232
Genetic Information Processing	Folding, Sorting and Degradation	Protein export	54
Genetic Information Processing	Folding, Sorting and Degradation	Protein processing in endoplasmic reticulum	260
Genetic Information Processing	Folding, Sorting and Degradation	SNARE interactions in vesicular transport	42
Genetic Information Processing	Folding, Sorting and Degradation	Ubiquitin mediated proteolysis	128
Genetic Information Processing	Folding, Sorting and Degradation	Sulfur relay system	12
Genetic Information Processing	Folding, Sorting and Degradation	Proteasome	77
Genetic Information Processing	Folding, Sorting and Degradation	RNA degradation	136
Genetic Information Processing	Replication and Repair	Base excision repair	60
Genetic Information Processing	Replication and Repair	DNA replication	58
Genetic Information Processing	Replication and Repair	Homologous recombination	51
Genetic Information Processing	Replication and Repair	Mismatch repair	34
Genetic Information Processing	Replication and Repair	Non-homologous end-joining	22
Genetic Information Processing	Replication and Repair	Nucleotide excision repair	63
Genetic Information Processing	Transcription	Basal transcription factors	39
Genetic Information Processing	Transcription	RNA polymerase	60
Genetic Information Processing	Transcription	Spliceosome	193
Genetic Information Processing	Translation	Aminoacyl-tRNA biosynthesis	63
Genetic Information Processing	Translation	mRNA surveillance pathway	131
Genetic Information Processing	Translation	Ribosome	584
Genetic Information Processing	Translation	Ribosome biogenesis in eukaryotes	114
Genetic Information Processing	Translation	RNA transport	229
Metabolism	Amino Acid Metabolism	Alanine, aspartate and glutamate metabolism	59
Metabolism	Amino Acid Metabolism	Arginine and proline metabolism	87
Metabolism	Amino Acid Metabolism	Cysteine and methionine metabolism	98
Metabolism	Amino Acid Metabolism	Glycine, serine and threonine metabolism	79
Metabolism	Amino Acid Metabolism	Histidine metabolism	22
Metabolism	Amino Acid Metabolism	Lysine biosynthesis	12
Metabolism	Amino Acid Metabolism	Lysine degradation	29
Metabolism	Amino Acid Metabolism	Phenylalanine, tyrosine and tryptophan biosynthesis	49
Metabolism	Amino Acid Metabolism	Phenylalanine metabolism	98
Metabolism	Amino Acid Metabolism	Tryptophan metabolism	36
Metabolism	Amino Acid Metabolism	Tyrosine metabolism	29
Metabolism	Amino Acid Metabolism	Valine, leucine and isoleucine biosynthesis	93
Metabolism	Amino Acid Metabolism	Valine, leucine and isoleucine degradation	69
Metabolism	Biosynthesis of Other Secondary Metabolites	Anthocyanin biosynthesis	2
Metabolism	Biosynthesis of Other Secondary Metabolites	Caffeine metabolism	4
Metabolism	Biosynthesis of Other Secondary Metabolites	Flavone and flavonol biosynthesis	13
Metabolism	Biosynthesis of Other Secondary Metabolites	Flavonoid biosynthesis	43
Metabolism	Biosynthesis of Other Secondary Metabolites	Isoquinoline alkaloid biosynthesis	12
Metabolism	Biosynthesis of Other Secondary Metabolites	Phenylpropanoid biosynthesis	109
Metabolism	Biosynthesis of Other Secondary Metabolites	Stilbenoid, diarylheptanoid and gingerol biosynthesis	18
Metabolism	Biosynthesis of Other Secondary Metabolites	Tropane, piperidine and pyridine alkaloid biosynthesis	20
Metabolism	Carbohydrate Metabolism	Amino sugar and nucleotide sugar metabolism	141
Metabolism	Carbohydrate Metabolism	Ascorbate and aldarate metabolism	63
Metabolism	Carbohydrate Metabolism	Butanoate metabolism	44
Metabolism	Carbohydrate Metabolism	C5-Branched dibasic acid metabolism	9
Metabolism	Carbohydrate Metabolism	Citrate cycle (TCA cycle)	109
Metabolism	Carbohydrate Metabolism	Fructose and mannose metabolism	94
Metabolism	Carbohydrate Metabolism	Galactose metabolism	81
Metabolism	Carbohydrate Metabolism	Glycolysis / Gluconeogenesis	203
Metabolism	Carbohydrate Metabolism	Glyoxylate and dicarboxylate metabolism	87
Metabolism	Carbohydrate Metabolism	Inositol phosphate metabolism	74
Metabolism	Carbohydrate Metabolism	Pentose and glucuronate interconversions	68
Metabolism	Carbohydrate Metabolism	Pentose phosphate pathway	96
Metabolism	Carbohydrate Metabolism	Propanoate metabolism	59
Metabolism	Carbohydrate Metabolism	Pyruvate metabolism	133
Metabolism	Carbohydrate Metabolism	Starch and sucrose metabolism	190
Metabolism	Energy Metabolism	Carbon fixation in photosynthetic organisms	130
Metabolism	Energy Metabolism	Nitrogen metabolism	77
Metabolism	Energy Metabolism	Oxidative phosphorylation	325
Metabolism	Energy Metabolism	Photosynthesis	65
Metabolism	Energy Metabolism	Photosynthesis - antenna proteins	19
Metabolism	Energy Metabolism	Sulfur metabolism	32
Metabolism	Glycan Biosynthesis and Metabolism	Glycosaminoglycan degradation	11
Metabolism	Glycan Biosynthesis and Metabolism	Glycosphingolipid biosynthesis - ganglio series	8
Metabolism	Glycan Biosynthesis and Metabolism	Glycosphingolipid biosynthesis - globo series	11
Metabolism	Glycan Biosynthesis and Metabolism	Glycosylphosphatidylinositol(GPI)-anchor biosynthesis	21
Metabolism	Glycan Biosynthesis and Metabolism	N-Glycan biosynthesis	45
Metabolism	Glycan Biosynthesis and Metabolism	Other glycan degradation	15
Metabolism	Glycan Biosynthesis and Metabolism	Other types of O-glycan biosynthesis	4
Metabolism	Lipid Metabolism	alpha-Linolenic acid metabolism	59
Metabolism	Lipid Metabolism	Arachidonic acid metabolism	21
Metabolism	Lipid Metabolism	Biosynthesis of unsaturated fatty acids	44
Metabolism	Lipid Metabolism	Cutin, suberine and wax biosynthesis	7
Metabolism	Lipid Metabolism	Ether lipid metabolism	35
Metabolism	Lipid Metabolism	Fatty acid biosynthesis	51
Metabolism	Lipid Metabolism	Fatty acid elongation	50
Metabolism	Lipid Metabolism	Fatty acid metabolism	86
Metabolism	Lipid Metabolism	Glycerolipid metabolism	71
Metabolism	Lipid Metabolism	Glycerophospholipid metabolism	97
Metabolism	Lipid Metabolism	Linoleic acid metabolism	25
Metabolism	Lipid Metabolism	Sphingolipid metabolism	32
Metabolism	Lipid Metabolism	Steroid biosynthesis	28
Metabolism	Lipid Metabolism	Synthesis and degradation of ketone bodies	8
Metabolism	Metabolism of Cofactors and Vitamins	Biotin metabolism	3
Metabolism	Metabolism of Cofactors and Vitamins	Folate biosynthesis	23
Metabolism	Metabolism of Cofactors and Vitamins	Lipoic acid metabolism	7
Metabolism	Metabolism of Cofactors and Vitamins	Nicotinate and nicotinamide metabolism	12
Metabolism	Metabolism of Cofactors and Vitamins	One carbon pool by folate	34
Metabolism	Metabolism of Cofactors and Vitamins	Pantothenate and CoA biosynthesis	27
Metabolism	Metabolism of Cofactors and Vitamins	Porphyrin and chlorophyll metabolism	59
Metabolism	Metabolism of Cofactors and Vitamins	Riboflavin metabolism	13
Metabolism	Metabolism of Cofactors and Vitamins	Thiamine metabolism	7
Metabolism	Metabolism of Cofactors and Vitamins	Ubiquinone and other terpenoid-quinone biosynthesis	39
Metabolism	Metabolism of Cofactors and Vitamins	Vitamin B6 metabolism	16
Metabolism	Metabolism of Other Amino Acids	beta-Alanine metabolism	47
Metabolism	Metabolism of Other Amino Acids	Cyanoamino acid metabolism	38
Metabolism	Metabolism of Other Amino Acids	Glutathione metabolism	98
Metabolism	Metabolism of Other Amino Acids	Selenocompound metabolism	29
Metabolism	Metabolism of Other Amino Acids	Taurine and hypotaurine metabolism	15
Metabolism	Metabolism of Terpenoids and Polyketides	Brassinosteroid biosynthesis	14
Metabolism	Metabolism of Terpenoids and Polyketides	Carotenoid biosynthesis	35
Metabolism	Metabolism of Terpenoids and Polyketides	Diterpenoid biosynthesis	18
Metabolism	Metabolism of Terpenoids and Polyketides	Limonene and pinene degradation	17
Metabolism	Metabolism of Terpenoids and Polyketides	Monoterpenoid biosynthesis	2
Metabolism	Metabolism of Terpenoids and Polyketides	Sesquiterpenoid and triterpenoid biosynthesis	7
Metabolism	Metabolism of Terpenoids and Polyketides	Terpenoid backbone biosynthesis	80
Metabolism	Metabolism of Terpenoids and Polyketides	Zeatin biosynthesis	13
Metabolism	Nucleotide Metabolism	Purine metabolism	213
Metabolism	Nucleotide Metabolism	Pyrimidine metabolism	190
Organismal Systems	Environmental Adaptation	Circadian rhythm - plant	49
Organismal Systems	Environmental Adaptation	Plant-pathogen interaction	217
