# Supplementary material for: Transcriptome profiling provides new insights into the formation of floral scent in Hedychium coronarium
Source: BMC Genomics. 2015 Jun 19;16(1):470. doi: 10.1186/s12864-015-1653-7 (PMC4472261; doi:10.1186/s12864-015-1653-7)
Supplement: Additional file 8: — GO terms significantly enriched during petal development. Go terms with corrected p-value less than 0.05 are shown. [file 12864_2015_1653_MOESM8_ESM.xlsx]

## Sheet: D1vsV4
GO accession	Description	Term type	Corrected p-value	DEG number
GO:0008152	metabolic process	biological_process	2.72e-07	367
GO:0055114	oxidation-reduction process	biological_process	3.23e-06	533
GO:0006457	protein folding	biological_process	1.77e-05	90
GO:0006412	translation	biological_process	0.00120306	182
GO:0051603	proteolysis involved in cellular protein catabolic process	biological_process	0.00691151	15
GO:0016114	terpenoid biosynthetic process	biological_process	0.00886964	9
GO:0006694	steroid biosynthetic process	biological_process	0.0419237	35
GO:0009507	chloroplast	cellular_component	6.69e-06	91
GO:0009570	chloroplast stroma	cellular_component	0.00016942	32
GO:0005840	ribosome	cellular_component	0.00289438	182
GO:0043234	protein complex	cellular_component	0.0061059	19
GO:0009535	chloroplast thylakoid membrane	cellular_component	0.00676186	20
GO:0016023	cytoplasmic membrane-bounded vesicle	cellular_component	0.00676186	83
GO:0022625	cytosolic large ribosomal subunit	cellular_component	0.00691151	12
GO:0005839	proteasome core complex	cellular_component	0.00691151	15
GO:0009941	chloroplast envelope	cellular_component	0.0145154	32
GO:0009505	plant-type cell wall	cellular_component	0.0242815	23
GO:0005777	peroxisome	cellular_component	0.042058	16
GO:0016491	oxidoreductase activity	molecular_function	1.34e-05	278
GO:0003824	catalytic activity	molecular_function	0.00017384	296
GO:0003735	structural constituent of ribosome	molecular_function	0.00147823	193
GO:0050662	coenzyme binding	molecular_function	0.00289438	57
GO:0016616	oxidoreductase activity, acting on the CH-OH group of donors, NAD or NADP as acceptor	molecular_function	0.00378595	83
GO:0004298	threonine-type endopeptidase activity	molecular_function	0.00499005	16
GO:0051082	unfolded protein binding	molecular_function	0.00676186	68
GO:0016209	antioxidant activity	molecular_function	0.0145154	22
GO:0004553	hydrolase activity, hydrolyzing O-glycosyl compounds	molecular_function	0.0378387	96
GO:0046429	4-hydroxy-3-methylbut-2-en-1-yl diphosphate synthase activity	molecular_function	0.042058	6

## Sheet: D4vsD6
GO accession	Description	Term type	Corrected p-value	DEG number
GO:0051603	proteolysis involved in cellular protein catabolic process	biological_process	1.322e-10	15
GO:0005839	proteasome core complex	cellular_component	1.322e-10	15
GO:0005773	vacuole	cellular_component	0.0739057	15
GO:0019773	proteasome core complex, alpha-subunit complex	cellular_component	0.0739057	7
GO:0004298	threonine-type endopeptidase activity	molecular_function	3.44383e-10	15
GO:0004175	endopeptidase activity	molecular_function	0.0395253	7

## Sheet: D1vsD6
GO accession	Description	Term type	Corrected p-value	DEG number
GO:0008152	metabolic process	biological_process	5.39527e-08	370
GO:0055114	oxidation-reduction process	biological_process	0.000105623	518
GO:0006694	steroid biosynthetic process	biological_process	0.00712512	38
GO:0006520	cellular amino acid metabolic process	biological_process	0.0103917	39
GO:0006412	translation	biological_process	0.0126685	174
GO:0006457	protein folding	biological_process	0.0194798	78
GO:0005975	carbohydrate metabolic process	biological_process	0.0194798	164
GO:0022625	cytosolic large ribosomal subunit	cellular_component	0.00334334	13
GO:0009507	chloroplast	cellular_component	0.00564515	81
GO:0016023	cytoplasmic membrane-bounded vesicle	cellular_component	0.00876527	83
GO:0005840	ribosome	cellular_component	0.0194798	175
GO:0009570	chloroplast stroma	cellular_component	0.0227433	27
GO:0043234	protein complex	cellular_component	0.0444133	17
GO:0005777	peroxisome	cellular_component	0.047053	16
GO:0016491	oxidoreductase activity	molecular_function	1.29955e-05	279
GO:0003824	catalytic activity	molecular_function	0.000242261	296
GO:0016616	oxidoreductase activity, acting on the CH-OH group of donors, NAD or NADP as acceptor	molecular_function	0.00334334	84
GO:0050662	coenzyme binding	molecular_function	0.00712512	56
GO:0003854	3-beta-hydroxy-delta5-steroid dehydrogenase activity	molecular_function	0.00876527	37
GO:0003735	structural constituent of ribosome	molecular_function	0.00876527	187
GO:0003995	acyl-CoA dehydrogenase activity	molecular_function	0.0194798	13
GO:0004553	hydrolase activity, hydrolyzing O-glycosyl compounds	molecular_function	0.0258565	97
GO:0051287	NAD binding	molecular_function	0.0307398	49
GO:0003924	GTPase activity	molecular_function	0.047053	111
