# Supplementary material for: Transcriptome profiling provides new insights into the formation of floral scent in Hedychium coronarium
Source: BMC Genomics. 2015 Jun 19;16(1):470. doi: 10.1186/s12864-015-1653-7 (PMC4472261; doi:10.1186/s12864-015-1653-7)
Supplement: Additional file 9: — Enriched KEGG pathways during petal development. Pathways with corrected p-value less than 0.05 are defined as significantly enriched terms. [file 12864_2015_1653_MOESM9_ESM.xlsx]

## Sheet: D1 vs D4
KEGG pathway	KEGG ID	DEG number	Total number	p-value	Corrected p-value
Glycine, serine and threonine metabolism	ko00260	32	79	0.000423365	0.070628
Porphyrin and chlorophyll metabolism	ko00860	25	59	0.000800933	0.070628
Terpenoid backbone biosynthesis	ko00900	30	80	0.00104532	0.070628
Valine, leucine and isoleucine biosynthesis	ko00290	18	39	0.00130649	0.070628
Arginine and proline metabolism	ko00330	33	87	0.00135303	0.070628
alpha-Linolenic acid metabolism	ko00592	24	59	0.00198766	0.0766253
Amino sugar and nucleotide sugar metabolism	ko00520	48	141	0.00205508	0.0766253
Protein processing in endoplasmic reticulum	ko04141	80	260	0.00266081	0.0775957
Cyanoamino acid metabolism	ko00460	17	38	0.00267571	0.0775957
Alanine, aspartate and glutamate metabolism	ko00250	23	59	0.00462408	0.118297
Histidine metabolism	ko00340	11	22	0.00537055	0.118297
Aminoacyl-tRNA biosynthesis	ko00970	24	63	0.00543896	0.118297
Biosynthesis of unsaturated fatty acids	ko01040	18	44	0.00649379	0.130375
Sesquiterpenoid and triterpenoid biosynthesis	ko00909	5	7	0.00909798	0.159653
Nicotinate and nicotinamide metabolism	ko00760	7	12	0.00917545	0.159653
Galactose metabolism	ko00052	28	81	0.0128665	0.186565
One carbon pool by folate	ko00670	14	34	0.0145834	0.20033
Ascorbate and aldarate metabolism	ko00053	22	61	0.0153897	0.200836
Vitamin B6 metabolism	ko00750	8	16	0.0171952	0.213712
Cysteine and methionine metabolism	ko00270	32	98	0.0198456	0.235441
Phenylalanine, tyrosine and tryptophan biosynthesis	ko00400	18	49	0.0221628	0.2515
Pyruvate metabolism	ko00620	41	133	0.0250652	0.271477
Lysine biosynthesis	ko00300	6	12	0.0384493	0.361195
Steroid biosynthesis	ko00100	11	28	0.0412386	0.361195
Glycolysis / Gluconeogenesis	ko00010	58	203	0.0415167	0.361195
Carotenoid biosynthesis	ko00906	13	35	0.0438697	0.369354
Selenocompound metabolism	ko00450	11	29	0.0529606	0.381662
Tyrosine metabolism	ko00350	11	29	0.0529606	0.381662
Protein export	ko03060	18	54	0.0572025	0.381662
Starch and sucrose metabolism	ko00500	53	188	0.0614168	0.381662
Tropane, piperidine and pyridine alkaloid biosynthesis	ko00960	8	20	0.0696226	0.422593
Pantothenate and CoA biosynthesis	ko00770	10	27	0.0738223	0.4379
Glycosylphosphatidylinositol(GPI)-anchor biosynthesis	ko00563	8	21	0.0904681	0.477282
Arachidonic acid metabolism	ko00590	8	21	0.0904681	0.477282
Sphingolipid metabolism	ko00600	11	32	0.100577	0.477282
Sulfur metabolism	ko00920	11	32	0.100577	0.477282
Pentose and glucuronate interconversions	ko00040	20	66	0.110576	0.492572
Other glycan degradation	ko00511	6	15	0.11064	0.492572
Fatty acid biosynthesis	ko00061	16	51	0.111901	0.492572
Glycerophospholipid metabolism	ko00564	28	97	0.113235	0.492572
Sulfur relay system	ko04122	5	12	0.121817	0.496784
Carbon fixation in photosynthetic organisms	ko00710	36	130	0.13041	0.510056
C5-Branched dibasic acid metabolism	ko00660	4	9	0.132888	0.510056
N-Glycan biosynthesis	ko00510	14	45	0.138496	0.510374
Proteasome	ko03050	22	77	0.159611	0.562951
Fatty acid elongation	ko00062	15	50	0.162491	0.565469
Nitrogen metabolism	ko00910	18	62	0.170401	0.584721
Ubiquinone and other terpenoid-quinone biosynthesis	ko00130	12	39	0.172504	0.584721
Inositol phosphate metabolism	ko00562	21	74	0.175079	0.585842
Fatty acid metabolism	ko00071	24	86	0.177685	0.587036
beta-Alanine metabolism	ko00410	14	47	0.180578	0.589136
Linoleic acid metabolism	ko00591	8	25	0.204037	0.626189
Thiamine metabolism	ko00730	3	7	0.206206	0.626189
Lysine degradation	ko00310	9	29	0.21123	0.63369
Limonene and pinene degradation	ko00903	6	18	0.221431	0.656744
Glycosphingolipid biosynthesis - globo series	ko00603	4	11	0.237181	0.687825
Glycerolipid metabolism	ko00561	19	71	0.275004	0.765688
Phagosome	ko04145	35	137	0.281632	0.765688
Isoquinoline alkaloid biosynthesis	ko00950	4	12	0.294863	0.785299
Butanoate metabolism	ko00650	12	44	0.31057	0.818776
Fructose and mannose metabolism	ko00051	24	94	0.328705	0.828925
Zeatin biosynthesis	ko00908	4	13	0.353973	0.828925
Riboflavin metabolism	ko00740	4	13	0.353973	0.828925
Flavone and flavonol biosynthesis	ko00944	4	13	0.353973	0.828925
Phosphatidylinositol signaling system	ko04070	17	67	0.378239	0.873631
Ether lipid metabolism	ko00565	9	35	0.423106	0.893525
Photosynthesis	ko00195	16	65	0.437036	0.905288
Peroxisome	ko04146	26	108	0.446997	0.905524
Glycosaminoglycan degradation	ko00531	3	11	0.486353	0.940282
Propanoate metabolism	ko00640	14	59	0.508683	0.963958
Glutathione metabolism	ko00480	23	98	0.509679	0.963958
Synthesis and degradation of ketone bodies	ko00072	2	8	0.585287	1
Glycosphingolipid biosynthesis - ganglio series	ko00604	2	8	0.585287	1
Plant-pathogen interaction	ko04626	49	217	0.606207	1
Tryptophan metabolism	ko00380	8	36	0.61687	1
Stilbenoid, diarylheptanoid and gingerol biosynthesis	ko00945	4	18	0.627749	1
Taurine and hypotaurine metabolism	ko00430	3	15	0.710432	1
Flavonoid biosynthesis	ko00941	9	44	0.71985	1
Phenylpropanoid biosynthesis	ko00940	23	109	0.729475	1
Plant hormone signal transduction	ko04075	50	232	0.743405	1
Glyoxylate and dicarboxylate metabolism	ko00630	10	50	0.752121	1
Valine, leucine and isoleucine degradation	ko00280	14	69	0.756498	1
Spliceosome	ko03040	41	193	0.761747	1
Citrate cycle (TCA cycle)	ko00020	22	109	0.801336	1
Ribosome	ko03010	127	584	0.808343	1
ABC transporters	ko02010	5	28	0.810756	1
Folate biosynthesis	ko00790	4	23	0.814503	1
Pentose phosphate pathway	ko00030	19	96	0.816268	1
Diterpenoid biosynthesis	ko00904	3	18	0.822746	1
Phenylalanine metabolism	ko00360	18	93	0.84014	1
Photosynthesis - antenna proteins	ko00196	3	19	0.85084	1
Regulation of autophagy	ko04140	3	19	0.85084	1
Mismatch repair	ko03430	5	34	0.921698	1
mRNA surveillance pathway	ko03015	23	131	0.952098	1
RNA transport	ko03013	43	229	0.954437	1
Base excision repair	ko03410	9	60	0.956831	1
Brassinosteroid biosynthesis	ko00905	1	14	0.975002	1
Non-homologous end-joining	ko03450	2	22	0.976838	1
RNA polymerase	ko03020	8	60	0.980546	1
Circadian rhythm - plant	ko04712	6	49	0.982476	1
Endocytosis	ko04144	22	137	0.984335	1
Purine metabolism	ko00230	37	213	0.98441	1
Homologous recombination	ko03440	6	51	0.987502	1
Basal transcription factors	ko03022	4	39	0.98866	1
RNA degradation	ko03018	21	136	0.990219	1
SNARE interactions in vesicular transport	ko04130	4	42	0.993682	1
Pyrimidine metabolism	ko00240	30	190	0.995435	1
Ubiquitin mediated proteolysis	ko04120	18	128	0.996391	1
Nucleotide excision repair	ko03420	6	63	0.998555	1
Oxidative phosphorylation	ko00190	52	325	0.999487	1
DNA replication	ko03030	4	58	0.99977	1
Ribosome biogenesis in eukaryotes	ko03008	5	114	1	1

## Sheet: D4 vs D6
KEGG pathway	KEGG ID	DEG number	Total number	p-value	Corrected p-value
Proteasome	ko03050	18	77	4.87063e-08	1.27123e-05
Valine, leucine and isoleucine degradation	ko00280	13	69	4.27108e-05	0.00557375
Flavone and flavonol biosynthesis	ko00944	5	13	0.000324867	0.0282635
Terpenoid backbone biosynthesis	ko00900	11	80	0.00167826	0.109507
Galactose metabolism	ko00052	11	81	0.00281683	0.112164
Tropane, piperidine and pyridine alkaloid biosynthesis	ko00960	5	20	0.00289773	0.112164
Alanine, aspartate and glutamate metabolism	ko00250	9	59	0.00300824	0.112164
Fatty acid elongation	ko00062	8	50	0.00373823	0.12196
Glycerolipid metabolism	ko00561	9	71	0.0103352	0.245226
Phenylalanine, tyrosine and tryptophan biosynthesis	ko00400	7	49	0.0121442	0.264135
Phenylalanine metabolism	ko00360	10	93	0.0211122	0.423868
Phenylpropanoid biosynthesis	ko00940	11	109	0.0245787	0.458217
Protein processing in endoplasmic reticulum	ko04141	21	260	0.0276603	0.481289
Arginine and proline metabolism	ko00330	9	87	0.034667	0.565506
Pantothenate and CoA biosynthesis	ko00770	4	27	0.0476926	0.609672
Valine, leucine and isoleucine biosynthesis	ko00290	5	39	0.0483541	0.609672
Phagosome	ko04145	12	137	0.0501408	0.609672
Plant hormone signal transduction	ko04075	18	232	0.0544029	0.609672
Plant-pathogen interaction	ko04626	17	217	0.0560618	0.609672
Starch and sucrose metabolism	ko00500	15	188	0.061389	0.640901
Biosynthesis of unsaturated fatty acids	ko01040	5	44	0.0742025	0.717291
beta-Alanine metabolism	ko00410	5	47	0.0926875	0.845175
Nitrogen metabolism	ko00910	6	62	0.0986045	0.845175
Carotenoid biosynthesis	ko00906	4	35	0.103623	0.845175
Ether lipid metabolism	ko00565	4	35	0.103623	0.845175
Glycosphingolipid biosynthesis - globo series	ko00603	2	11	0.107043	0.846609
Linoleic acid metabolism	ko00591	3	25	0.135373	0.954931
Ubiquinone and other terpenoid-quinone biosynthesis	ko00130	4	39	0.139228	0.956275
Taurine and hypotaurine metabolism	ko00430	2	15	0.178974	0.992653
Inositol phosphate metabolism	ko00562	6	74	0.180723	0.992653
Tyrosine metabolism	ko00350	3	29	0.185836	0.992653
Propanoate metabolism	ko00640	5	59	0.18636	0.992653
alpha-Linolenic acid metabolism	ko00592	5	59	0.18636	0.992653
Ascorbate and aldarate metabolism	ko00053	5	61	0.204515	1
Oxidative phosphorylation	ko00190	20	325	0.235419	1
Stilbenoid, diarylheptanoid and gingerol biosynthesis	ko00945	2	18	0.236514	1
Glycolysis / Gluconeogenesis	ko00010	13	203	0.247655	1
Fatty acid metabolism	ko00071	6	86	0.28189	1
Thiamine metabolism	ko00730	1	7	0.30936	1
Histidine metabolism	ko00340	2	22	0.314215	1
Synthesis and degradation of ketone bodies	ko00072	1	8	0.344941	1
C5-Branched dibasic acid metabolism	ko00660	1	9	0.378691	1
Glycerophospholipid metabolism	ko00564	6	97	0.383005	1
Flavonoid biosynthesis	ko00941	3	44	0.396762	1
Purine metabolism	ko00230	12	213	0.416667	1
Steroid biosynthesis	ko00100	2	28	0.426608	1
Amino sugar and nucleotide sugar metabolism	ko00520	8	141	0.441181	1
Pentose and glucuronate interconversions	ko00040	4	66	0.443781	1
Selenocompound metabolism	ko00450	2	29	0.444443	1
Lysine degradation	ko00310	2	29	0.444443	1
Circadian rhythm - plant	ko04712	3	49	0.465843	1
Lysine biosynthesis	ko00300	1	12	0.469874	1
Isoquinoline alkaloid biosynthesis	ko00950	1	12	0.469874	1
Nicotinate and nicotinamide metabolism	ko00760	1	12	0.469874	1
Sphingolipid metabolism	ko00600	2	32	0.49601	1
Sulfur metabolism	ko00920	2	32	0.49601	1
Zeatin biosynthesis	ko00908	1	13	0.497196	1
Riboflavin metabolism	ko00740	1	13	0.497196	1
Brassinosteroid biosynthesis	ko00905	1	14	0.523111	1
Fructose and mannose metabolism	ko00051	5	94	0.53557	1
Other glycan degradation	ko00511	1	15	0.547692	1
Pentose phosphate pathway	ko00030	5	96	0.554496	1
Tryptophan metabolism	ko00380	2	36	0.559824	1
Vitamin B6 metabolism	ko00750	1	16	0.571008	1
Glutathione metabolism	ko00480	5	98	0.573037	1
Cyanoamino acid metabolism	ko00460	2	38	0.589498	1
Porphyrin and chlorophyll metabolism	ko00860	3	59	0.591837	1
Basal transcription factors	ko03022	2	39	0.603767	1
Limonene and pinene degradation	ko00903	1	18	0.6141	1
Regulation of autophagy	ko04140	1	19	0.633997	1
Photosynthesis - antenna proteins	ko00196	1	19	0.633997	1
Peroxisome	ko04146	5	108	0.659204	1
Butanoate metabolism	ko00650	2	44	0.669469	1
Glycosylphosphatidylinositol(GPI)-anchor biosynthesis	ko00563	1	21	0.670771	1
Arachidonic acid metabolism	ko00590	1	21	0.670771	1
N-Glycan biosynthesis	ko00510	2	45	0.6815	1
Glyoxylate and dicarboxylate metabolism	ko00630	2	50	0.736356	1
Fatty acid biosynthesis	ko00061	2	51	0.74631	1
Cysteine and methionine metabolism	ko00270	4	98	0.749844	1
ABC transporters	ko02010	1	28	0.772755	1
Protein export	ko03060	2	54	0.774252	1
Glycine, serine and threonine metabolism	ko00260	3	79	0.780212	1
Carbon fixation in photosynthetic organisms	ko00710	5	130	0.805879	1
Pyruvate metabolism	ko00620	5	133	0.821346	1
One carbon pool by folate	ko00670	1	34	0.834643	1
Aminoacyl-tRNA biosynthesis	ko00970	2	63	0.842514	1
Photosynthesis	ko00195	2	65	0.854887	1
Base excision repair	ko03410	1	60	0.958372	1
Ubiquitin mediated proteolysis	ko04120	3	128	0.963876	1
Phosphatidylinositol signaling system	ko04070	1	67	0.971299	1
Endocytosis	ko04144	3	137	0.974831	1
Pyrimidine metabolism	ko00240	4	190	0.989771	1
RNA degradation	ko03018	2	136	0.993849	1
Citrate cycle (TCA cycle)	ko00020	1	109	0.99693	1
mRNA surveillance pathway	ko03015	1	131	0.99905	1
Spliceosome	ko03040	2	193	0.9996	1
RNA transport	ko03013	2	229	0.999932	1
Ribosome	ko03010	2	584	1	1

## Sheet: D1 vs D6
KEGG pathway	KEGG ID	DEG number	Total number	p-value	Corrected p-value
Glycine, serine and threonine metabolism	ko00260	34	79	7.91109e-05	0.0206479
Biosynthesis of unsaturated fatty acids	ko01040	21	44	0.000330779	0.0431666
Alanine, aspartate and glutamate metabolism	ko00250	25	59	0.00088832	0.0515836
Cyanoamino acid metabolism	ko00460	18	38	0.000973315	0.0515836
beta-Alanine metabolism	ko00410	21	47	0.000988192	0.0515836
Valine, leucine and isoleucine biosynthesis	ko00290	18	39	0.00141772	0.0556778
Histidine metabolism	ko00340	12	22	0.00149328	0.0556778
One carbon pool by folate	ko00670	16	34	0.00200836	0.0562709
Pyruvate metabolism	ko00620	46	133	0.00202252	0.0562709
Tropane, piperidine and pyridine alkaloid biosynthesis	ko00960	11	20	0.00215597	0.0562709
Arginine and proline metabolism	ko00330	32	87	0.00314865	0.0747089
Porphyrin and chlorophyll metabolism	ko00860	23	59	0.00504547	0.101297
Sphingolipid metabolism	ko00600	14	32	0.00839705	0.146109
Sesquiterpenoid and triterpenoid biosynthesis	ko00909	5	7	0.00937643	0.152953
Carbon fixation in photosynthetic organisms	ko00710	41	130	0.0191158	0.27718
Carotenoid biosynthesis	ko00906	14	35	0.0203524	0.278562
alpha-Linolenic acid metabolism	ko00592	21	59	0.0221277	0.278562
Tyrosine metabolism	ko00350	12	29	0.0231981	0.278562
Phenylalanine, tyrosine and tryptophan biosynthesis	ko00400	18	49	0.0236386	0.278562
Valine, leucine and isoleucine degradation	ko00280	23	69	0.0371941	0.315869
Lysine biosynthesis	ko00300	6	12	0.039636	0.315869
Other glycan degradation	ko00511	7	15	0.0399374	0.315869
Steroid biosynthesis	ko00100	11	28	0.0431039	0.318051
Galactose metabolism	ko00052	26	81	0.0439904	0.318051
Aminoacyl-tRNA biosynthesis	ko00970	21	63	0.0450876	0.318051
Vitamin B6 metabolism	ko00750	7	16	0.0570812	0.365305
Cysteine and methionine metabolism	ko00270	30	98	0.0582974	0.365305
Flavone and flavonol biosynthesis	ko00944	6	13	0.05943	0.365305
Terpenoid backbone biosynthesis	ko00900	24	80	0.0611606	0.365305
Glycolysis / Gluconeogenesis	ko00010	57	203	0.0643832	0.365305
Pantothenate and CoA biosynthesis	ko00770	10	27	0.0766929	0.416134
Inositol phosphate metabolism	ko00562	23	74	0.0769055	0.416134
Glycosphingolipid biosynthesis - globo series	ko00603	5	11	0.0892102	0.431183
Arachidonic acid metabolism	ko00590	8	21	0.0934247	0.437525
Amino sugar and nucleotide sugar metabolism	ko00520	40	141	0.0938751	0.437525
Ubiquinone and other terpenoid-quinone biosynthesis	ko00130	13	39	0.100916	0.46209
Stilbenoid, diarylheptanoid and gingerol biosynthesis	ko00945	7	18	0.103074	0.462169
Sulfur metabolism	ko00920	11	32	0.104475	0.462169
Taurine and hypotaurine metabolism	ko00430	6	15	0.113551	0.485848
Nicotinate and nicotinamide metabolism	ko00760	5	12	0.12462	0.493679
Butanoate metabolism	ko00650	14	44	0.124838	0.493679
Fatty acid metabolism	ko00071	25	86	0.128234	0.499537
Glycerolipid metabolism	ko00561	21	71	0.133951	0.505201
C5-Branched dibasic acid metabolism	ko00660	4	9	0.135495	0.505201
Peroxisome	ko04146	30	108	0.1611	0.575468
Riboflavin metabolism	ko00740	5	13	0.165364	0.575468
Protein export	ko03060	16	54	0.172605	0.580111
Glycerophospholipid metabolism	ko00564	27	97	0.173367	0.580111
Pentose and glucuronate interconversions	ko00040	19	66	0.180183	0.595288
Fatty acid biosynthesis	ko00061	15	51	0.190832	0.614904
Propanoate metabolism	ko00640	17	59	0.195959	0.619577
Thiamine metabolism	ko00730	3	7	0.209252	0.631525
Selenocompound metabolism	ko00450	9	29	0.217212	0.636993
Limonene and pinene degradation	ko00903	6	18	0.226318	0.65301
Ascorbate and aldarate metabolism	ko00053	17	61	0.239942	0.655776
Ether lipid metabolism	ko00565	10	35	0.28706	0.756793
Isoquinoline alkaloid biosynthesis	ko00950	4	12	0.299497	0.773949
Sulfur relay system	ko04122	4	12	0.299497	0.773949
Photosynthesis	ko00195	17	65	0.337789	0.821173
Lysine degradation	ko00310	8	29	0.359392	0.821173
Linoleic acid metabolism	ko00591	7	25	0.360937	0.821173
Glycosylphosphatidylinositol(GPI)-anchor biosynthesis	ko00563	6	21	0.36182	0.821173
Phenylpropanoid biosynthesis	ko00940	27	109	0.394523	0.865336
Glutathione metabolism	ko00480	24	98	0.429217	0.896206
Plant-pathogen interaction	ko04626	52	217	0.435289	0.90167
Starch and sucrose metabolism	ko00500	45	188	0.447007	0.918653
Glycosaminoglycan degradation	ko00531	3	11	0.49134	0.961915
Fatty acid elongation	ko00062	12	50	0.508578	0.961915
Glyoxylate and dicarboxylate metabolism	ko00630	12	50	0.508578	0.961915
Phenylalanine metabolism	ko00360	22	93	0.508599	0.961915
Citrate cycle (TCA cycle)	ko00020	25	109	0.573969	1
Glycosphingolipid biosynthesis - ganglio series	ko00604	2	8	0.589408	1
Flavonoid biosynthesis	ko00941	10	44	0.594553	1
Nitrogen metabolism	ko00910	14	62	0.602966	1
Zeatin biosynthesis	ko00908	3	13	0.61414	1
Protein processing in endoplasmic reticulum	ko04141	59	260	0.617671	1
Tryptophan metabolism	ko00380	8	36	0.625218	1
N-Glycan biosynthesis	ko00510	10	45	0.625641	1
Folate biosynthesis	ko00790	5	23	0.650134	1
Regulation of autophagy	ko04140	4	19	0.678616	1
Phosphatidylinositol signaling system	ko04070	14	67	0.72449	1
Fructose and mannose metabolism	ko00051	19	94	0.796153	1
Phagosome	ko04145	28	137	0.815081	1
Endocytosis	ko04144	28	137	0.815081	1
ABC transporters	ko02010	5	28	0.81582	1
Pentose phosphate pathway	ko00030	19	96	0.82552	1
Mismatch repair	ko03430	6	34	0.837655	1
Plant hormone signal transduction	ko04075	48	232	0.848668	1
Photosynthesis - antenna proteins	ko00196	3	19	0.854371	1
Oxidative phosphorylation	ko00190	68	325	0.863924	1
Brassinosteroid biosynthesis	ko00905	2	14	0.872168	1
Purine metabolism	ko00230	43	213	0.879602	1
Synthesis and degradation of ketone bodies	ko00072	1	8	0.880395	1
Ribosome	ko03010	121	584	0.942373	1
Diterpenoid biosynthesis	ko00904	2	18	0.945601	1
Circadian rhythm - plant	ko04712	7	49	0.958776	1
Homologous recombination	ko03440	7	51	0.969571	1
SNARE interactions in vesicular transport	ko04130	5	42	0.98035	1
RNA polymerase	ko03020	8	60	0.981775	1
Pyrimidine metabolism	ko00240	32	190	0.988644	1
Ubiquitin mediated proteolysis	ko04120	18	128	0.996794	1
Spliceosome	ko03040	30	193	0.997157	1
Basal transcription factors	ko03022	3	39	0.997424	1
RNA degradation	ko03018	19	136	0.997699	1
Nucleotide excision repair	ko03420	6	63	0.998675	1
mRNA surveillance pathway	ko03015	17	131	0.999015	1
DNA replication	ko03030	5	58	0.999055	1
Base excision repair	ko03410	5	60	0.999368	1
RNA transport	ko03013	34	229	0.999485	1
Proteasome	ko03050	4	77	0.999997	1
Ribosome biogenesis in eukaryotes	ko03008	7	114	1	1
